# Supplementary material for: N-Doped Honeycomb-like Ag@N-Ti3C2Tx Foam for Electromagnetic Interference Shielding
Source: Nanomaterials (Basel). 2022 Aug 27;12(17):2967. doi: 10.3390/nano12172967 (PMC9457588; doi:10.3390/nano12172967)
Supplement: Supplementary file 1 [file nanomaterials-12-02967-s001.zip]

Archive with 1 entries (1 files):
- nanomaterials-1870418-supplementary.pdf
